# Supplementary material for: Non-canonical functions of a mutant TSC2 protein in mitotic division
Source: PLoS One. 2023 Oct 4;18(10):e0292086. doi: 10.1371/journal.pone.0292086 (PMC10550124; doi:10.1371/journal.pone.0292086)
Supplement: S1 Raw images — (ZIP) [file pone.0292086.s003.zip]

Archive with 3 entries (3 files):
- S1_raw_iamges (3).tif
- S1_raw_iamges (1).tif
- S1_raw_iamges (2).tif
